# Supplementary material for: TAPT1—at the crossroads of extracellular matrix and signaling in Osteogenesis imperfecta
Source: EMBO Mol Med. 2023 Jun 9;15(7):e17528. doi: 10.15252/emmm.202317528 (PMC10331569; doi:10.15252/emmm.202317528)
Supplement: Supplementary file 2 — Source Data for Figure 1 [file EMMM-15-e17528-s003.zip]

Archive with 53 entries (43 files):
- Figure 1/
- Figure 1/1C/
- Figure 1/1C/numerical data_1C.xlsx
- Figure 1/1C/README_1C.txt
- Figure 1/1C/Thumbs.db
- Figure 1/1C/western_1C_GAPDH.jpg
- Figure 1/1C/western_1C_GAPDH_annotated.jpg
- Figure 1/1C/western_1C_Ponceau.jpg
- Figure 1/1C/western_1C_Ponceau_annotated.jpg
- Figure 1/1C/western_1C_TAPT1.jpg
- Figure 1/1C/western_1C_TAPT1_annotated.jpg
- Figure 1/1D/
- Figure 1/1D/numerical data_1D.xlsx
- Figure 1/1D/README_1D.txt
- Figure 1/1E/
- Figure 1/1E/IF_1E_control_COL I.tif
- Figure 1/1E/IF_1E_patient_COL I.tif
- Figure 1/1E/IF_1E_replicate/
- Figure 1/1E/IF_1E_replicate/IF_1E_control2_COL I.tif
- Figure 1/1E/IF_1E_replicate/IF_1E_control2_COL I_replicate.tif
- Figure 1/1E/IF_1E_replicate/IF_1E_control2_COL I_replicate2.tif
- Figure 1/1E/IF_1E_replicate/IF_1E_control3_COL I.tif
- Figure 1/1E/IF_1E_replicate/IF_1E_control3_COL I_replicate.tif
- Figure 1/1E/IF_1E_replicate/IF_1E_control3_COL I_replicate2.tif
- Figure 1/1E/IF_1E_replicate/IF_1E_control_COL I_replicate.tif
- Figure 1/1E/IF_1E_replicate/IF_1E_control_COL I_replicate2.tif
- Figure 1/1E/IF_1E_replicate/IF_1E_patient_COL I_replicate.tif
- Figure 1/1E/IF_1E_replicate/IF_1E_patient_COL I_replicate2.tif
- Figure 1/1E/README_1E.txt
- Figure 1/1E/Thumbs.db
- Figure 1/1F/
- Figure 1/1F/EM_1F_annotated.jpg
- Figure 1/1F/EM_1F_control.jpg
- Figure 1/1F/EM_1F_control_insert.jpg
- Figure 1/1F/EM_1F_patient.jpg
- Figure 1/1F/EM_1F_patient_insert.jpg
- Figure 1/1F/EM_1F_replicate/
- Figure 1/1F/EM_1F_replicate/EM_1F_control_replicate.jpg
- Figure 1/1F/EM_1F_replicate/EM_1F_control_replicate_2.tif
- Figure 1/1F/EM_1F_replicate/EM_1F_patient_replicate.jpg
- Figure 1/1F/EM_1F_replicate/EM_1F_patient_replicate_2.tif
- Figure 1/1F/EM_1F_replicate/Thumbs.db
- Figure 1/1F/README_1F.txt
- Figure 1/1F/Thumbs.db
- Figure 1/1G/
- Figure 1/1G/numerical data_1G.xlsx
- Figure 1/1G/README_1G.txt
- Figure 1/1H/
- Figure 1/1H/numerical data_1H.xlsx
- Figure 1/1H/README_1H.txt
- Figure 1/1I/
- Figure 1/1I/numerical data_1I.xlsx
- Figure 1/1I/README_1I.txt
