# Supplementary material for: TAPT1—at the crossroads of extracellular matrix and signaling in Osteogenesis imperfecta
Source: EMBO Mol Med. 2023 Jun 9;15(7):e17528. doi: 10.15252/emmm.202317528 (PMC10331569; doi:10.15252/emmm.202317528)
Supplement: Supplementary file 2 — Source Data for Figure 1 [file EMMM-15-e17528-s003.zip › Figure 1/1C/numerical data_1C.xlsx]

## Sheet: 1C.Protein TAPT1
1 = patient, TAPT1 3 = control, HAF3 9 = control, HJF9 8 = control, HJF8 7 = control, HJF7			relative change calibrated to mean all controls
sample ID	experiment ID	lysate ID	TAPT1 [FC]	TAPT1 area	GAPDH area
1	20210120	836	0.257487	3067.33	11437.8
1	20210224	958	0.476748	3913.57	7881.74
1	20210316	1028	0.104054	962.648	8882.74
7	20210120	832	0.315174	4397.69	13397.2
7	20210224	955	0.743001	6367.64	8228.62
7	20210316	1027	0.603001	4005.15	6377.33
8	20210120	833	0.554172	7019.35	12161.6
8	20210224	956	1.41094	14873.2	10121.3
8	20210316	1026	1.58652	12721.6	7698.98
9	20210120	834	0.747448	10224.5	13134.1
9	20210224	957	1.15304	10801.8	8994.69
9	20210316	1025	1.8867	15158.9	7714.4
