# Supplementary material for: TAPT1—at the crossroads of extracellular matrix and signaling in Osteogenesis imperfecta
Source: EMBO Mol Med. 2023 Jun 9;15(7):e17528. doi: 10.15252/emmm.202317528 (PMC10331569; doi:10.15252/emmm.202317528)
Supplement: Supplementary file 2 — Source Data for Figure 1 [file EMMM-15-e17528-s003.zip › Figure 1/1C/README_1C.txt]

Samples from three independent experiments were run on the same gel. Experiment 2 was chosen for the figure. Several different exposures for TAPT1 were scanned. Cropped area is indicated and essential information is annotated for TAPT1 and GAPDH in the respective "annotated" file. RGB files of Western Blots were converted to grey scale for visualization in the figure. In addition, Ponceau-stained membranes are given that are not included in the figure. Relative change calibrated to mean of all controls was plotted: blue row in the numerical data file. 
