# Supplementary material for: TAPT1—at the crossroads of extracellular matrix and signaling in Osteogenesis imperfecta
Source: EMBO Mol Med. 2023 Jun 9;15(7):e17528. doi: 10.15252/emmm.202317528 (PMC10331569; doi:10.15252/emmm.202317528)
Supplement: Supplementary file 2 — Source Data for Figure 1 [file EMMM-15-e17528-s003.zip › Figure 1/1D/numerical data_1D.xlsx]

## Sheet: 1D.Rel. expression COL1A1-A2
1 = patient, TAPT1 3 = control, HAF3 9 = control, HJF9 8 = control, HJF8 7 = control, HJF7			Log2(FC) 999 = missing	Log2(FC) 999 = missing	FC 999 = missing	FC 999 = missing	DCт 999 = missing	DCт 999 = missing	DDCт 999 = missing	DDCт 999 = missing
sample ID	experiment ID	RNA ID	COL1A1	COL1A2	COL1A1	COL1A2	COL1A1	COL1A2	COL1A1	COL1A2
1	20201105	8	0.506916	0.588715	1.42101	1.50391	-2.18363	-1.57521	-0.506916	-0.588715
1	20201111	12	1.14253	1.5514	2.20769	2.93102	-2.81925	-2.5379	-1.14253	-1.5514
1	20201112	16	0.728642	0.711486	1.65708	1.63749	-2.40536	-1.69798	-0.728642	-0.711486
1	20201119	20	0.95941	0.753339	1.94451	1.68569	-2.63612	-1.73983	-0.95941	-0.753339
1	20201120	24	0.977191	0.812059	1.96863	1.75572	-2.6539	-1.79855	-0.977191	-0.812059
1	20201127	28	0.813449	0.758041	1.75741	1.69119	-2.49016	-1.74453	-0.813449	-0.758041
3	20201105	5	-1.49483	-1.64197	0.354822	0.320418	-0.181879	0.655481	1.49483	1.64197
3	20201111	9	0.0214649	0.310888	1.01499	1.24047	-1.69818	-1.29738	-0.0214649	-0.310888
3	20201112	13	0.724149	1.16452	1.65193	2.24158	-2.40086	-2.15101	-0.724149	-1.16452
3	20201119	17	0.476162	0.36852	1.39104	1.29103	-2.15287	-1.35501	-0.476162	-0.36852
3	20201120	21	999	999	999	999	999	999	999	999
3	20201127	25	0.547347	0.890704	1.4614	1.85408	-2.22406	-1.8772	-0.547347	-0.890704
7	20201105	6	-0.704366	-0.693104	0.613712	0.618522	-0.972347	-0.293388	0.704366	0.693104
7	20201111	10	-0.719687	-0.434864	0.607229	0.739763	-0.957026	-0.551628	0.719687	0.434864
7	20201112	14	-0.0959076	-0.165808	0.935683	0.891429	-1.58081	-0.820684	0.0959076	0.165808
7	20201119	18	-0.223041	-0.447151	0.856758	0.73349	-1.45367	-0.539341	0.223041	0.447151
7	20201120	22	-0.531524	-0.938484	0.691823	0.521781	-1.14519	-0.048008	0.531524	0.938484
7	20201127	26	-0.0441861	-0.0870877	0.969837	0.941421	-1.63253	-0.899405	0.0441861	0.0870877
8	20201105	7	-0.0461335	0.0196837	0.968529	1.01374	-1.63058	-1.00618	0.0461335	-0.0196837
8	20201111	11	0.119988	0.347303	1.08673	1.27218	-1.7967	-1.3338	-0.119988	-0.347303
8	20201112	15	0.028503	0.269579	1.01995	1.20546	-1.70522	-1.25607	-0.028503	-0.269579
8	20201119	19	1.0583	0.675589	2.08247	1.59725	-2.73501	-1.66208	-1.0583	-0.675589
8	20201120	23	0.541884	0.369474	1.45587	1.29188	-2.2186	-1.35597	-0.541884	-0.369474
8	20201127	27	0.336706	0.27672	1.26287	1.21144	-2.01342	-1.26321	-0.336706	-0.27672
