# Supplementary material for: TAPT1—at the crossroads of extracellular matrix and signaling in Osteogenesis imperfecta
Source: EMBO Mol Med. 2023 Jun 9;15(7):e17528. doi: 10.15252/emmm.202317528 (PMC10331569; doi:10.15252/emmm.202317528)
Supplement: Supplementary file 2 — Source Data for Figure 1 [file EMMM-15-e17528-s003.zip › Figure 1/1D/README_1D.txt]

Six independent cell culture experiments were performed (experiment ID). RNA was isolated and transcribed into cDNA. qPCR was run in parallel for all six experiments. In each experiment three control and one patient cell population were included. For control sample with sample ID 21 in experiment 20201120 RNA of sufficient quality could not be purifried and therefore this sample was omitted from analysis. Fold changes were plotted on a logarithmic scale [Log2(FC)]: blue row in numerical data file.
