# Supplementary material for: TAPT1—at the crossroads of extracellular matrix and signaling in Osteogenesis imperfecta
Source: EMBO Mol Med. 2023 Jun 9;15(7):e17528. doi: 10.15252/emmm.202317528 (PMC10331569; doi:10.15252/emmm.202317528)
Supplement: Supplementary file 2 — Source Data for Figure 1 [file EMMM-15-e17528-s003.zip › Figure 1/1E/README_1E.txt]

Three independent cell culture experiments were performed including three different control cell populations and one patient cell population. One control and the patient cell population from one experiment were selected as representative pictures for the figure. The grey scale pictures were adjusted in brightness for better visualisation. 
