# Supplementary material for: TAPT1—at the crossroads of extracellular matrix and signaling in Osteogenesis imperfecta
Source: EMBO Mol Med. 2023 Jun 9;15(7):e17528. doi: 10.15252/emmm.202317528 (PMC10331569; doi:10.15252/emmm.202317528)
Supplement: Supplementary file 2 — Source Data for Figure 1 [file EMMM-15-e17528-s003.zip › Figure 1/1F/README_1F.txt]

Cell culture medium from three control and one patient cell populations was analysed. For the patient sample several pictures were taken. One representative control is shown in the figure together with the patient sample. Overview and close ups are shown in the figure.   
