# Supplementary material for: TAPT1—at the crossroads of extracellular matrix and signaling in Osteogenesis imperfecta
Source: EMBO Mol Med. 2023 Jun 9;15(7):e17528. doi: 10.15252/emmm.202317528 (PMC10331569; doi:10.15252/emmm.202317528)
Supplement: Supplementary file 2 — Source Data for Figure 1 [file EMMM-15-e17528-s003.zip › Figure 1/1G/numerical data_1G.xlsx]

## Sheet: 1G.Rel. expression -SAG
1 = patient, TAPT1 3 = control, HAF3 9 = control, HJF9 8 = control, HJF8 7 = control, HJF7		1 = +SAG 2 = -SAG		Log2(FC) 999 = missing calib to mean (-)ctrls all	FC 999 = missing	DCт 999 = missing	DDCт 999 = missing
sample ID	experiment ID	treatment	RNA ID	SFRP1	SFRP1	SFRP1	SFRP1
1	20211007	2	3649	4.12164	17.4076	5.22478	-4.12164
1	20211014	2	3657	3.52877	11.5416	5.81766	-3.52877
1	20211015	2	3665	3.58029	11.9612	5.76613	-3.58029
7	20211007	2	3648	0.368518	1.29103	8.97791	-0.368518
7	20211014	2	3656	1.43481	2.70347	7.91162	-1.43481
7	20211015	2	3664	-0.171736	0.887774	9.51816	0.171736
8	20211007	2	3647	-1.24442	0.422077	10.5908	1.24442
8	20211014	2	3655	0.215831	1.16137	9.13059	-0.215831
8	20211015	2	3663	-0.730278	0.602788	10.0767	0.730278
9	20211007	2	3646	-0.272728	0.827753	9.61915	0.272728
9	20211014	2	3654	0.659914	1.57999	8.68651	-0.659914
9	20211015	2	3662	-0.259907	0.835142	9.60633	0.259907
