# Supplementary material for: TAPT1—at the crossroads of extracellular matrix and signaling in Osteogenesis imperfecta
Source: EMBO Mol Med. 2023 Jun 9;15(7):e17528. doi: 10.15252/emmm.202317528 (PMC10331569; doi:10.15252/emmm.202317528)
Supplement: Supplementary file 2 — Source Data for Figure 1 [file EMMM-15-e17528-s003.zip › Figure 1/1G/README_1G.txt]

Three independent cell culture experiments were performed (experiment ID). RNA was isolated and transcribed into cDNA. qPCR was run in parallel for all three experiments and conditions shown in panels 1D and 1E. In each experiment three control and one patient cell population were included. Fold changes were plotted on a logarithmic scale [Log2(FC)]: blue row in numerical data file.
