# Supplementary material for: TAPT1—at the crossroads of extracellular matrix and signaling in Osteogenesis imperfecta
Source: EMBO Mol Med. 2023 Jun 9;15(7):e17528. doi: 10.15252/emmm.202317528 (PMC10331569; doi:10.15252/emmm.202317528)
Supplement: Supplementary file 2 — Source Data for Figure 1 [file EMMM-15-e17528-s003.zip › Figure 1/1H/numerical data_1H.xlsx]

## Sheet: 1H.Rel. expression +SAG
1 = patient, TAPT1 3 = control, HAF3 9 = control, HJF9 8 = control, HJF8 7 = control, HJF7		1 = +SAG 2 = -SAG		Log2(FC) 999 = missing calib to mean (-)ctrls all	FC 999 = missing	DCт 999 = missing	DDCт 999 = missing
sample ID	experiment ID	treatment	RNA ID	SFRP1	SFRP1	SFRP1	SFRP1
1	20211007	1	3653	3.51715	11.449	5.82928	-3.51715
1	20211014	1	3661	3.92781	15.2191	5.41862	-3.92781
1	20211015	1	3669	3.86378	14.5584	5.48265	-3.86378
7	20211007	1	3652	0.474489	1.38943	8.87194	-0.474489
7	20211014	1	3660	1.09058	2.1296	8.25585	-1.09058
7	20211015	1	3668	0.416332	1.33453	8.93009	-0.416332
8	20211007	1	3651	-0.616396	0.652298	9.96282	0.616396
8	20211014	1	3659	-0.891234	0.539153	10.2377	0.891234
8	20211015	1	3667	-0.675276	0.626212	10.0217	0.675276
9	20211007	1	3650	0.748239	1.67974	8.59819	-0.748239
9	20211014	1	3658	0.74961	1.68134	8.59682	-0.74961
9	20211015	1	3666	0.171222	1.12601	9.1752	-0.171222
