# Supplementary material for: TAPT1—at the crossroads of extracellular matrix and signaling in Osteogenesis imperfecta
Source: EMBO Mol Med. 2023 Jun 9;15(7):e17528. doi: 10.15252/emmm.202317528 (PMC10331569; doi:10.15252/emmm.202317528)
Supplement: Supplementary file 2 — Source Data for Figure 1 [file EMMM-15-e17528-s003.zip › Figure 1/1I/numerical data_1I.xlsx]

## Sheet: 1I.Protein levels SFRP1
1 = patient, TAPT1 3 = control, healthy			mean concentration of technical replicates	Absorbance replicate 1	Absorbance replicate 2	concentration [ng/ml] replicate 1	concentration [ng/ml] replicate 2
sample ID	experiment ID	serum ID	SFRP1
3	20221117	275	2.90897	0.9329	0.7325	3.2558	2.56213
3	20221117	276	3.95985	1.0548	1.2178	3.67774	4.24195
3	20221117	343	3.82174	0.9707	1.2221	3.38664	4.25684
3	20221117	346	2.67895	0.7023	0.8302	2.4576	2.90031
3	20221117	349	2.32866	0.6217	0.7084	2.17861	2.47871
3	20221117	1517	2.39373	0.7105	0.6572	2.48598	2.30149
3	20221117	1518	3.14036	0.9931	0.806	3.46417	2.81655
3	20221117	1519	3.03756	0.9937	0.746	3.46625	2.60886
1	20221117	1434	4.32243	1.2628	1.2193	4.39772	4.24714
1	20221117	1516	3.82243	1.0443	1.1489	3.6414	4.00346
