# Supplementary material for: TAPT1—at the crossroads of extracellular matrix and signaling in Osteogenesis imperfecta
Source: EMBO Mol Med. 2023 Jun 9;15(7):e17528. doi: 10.15252/emmm.202317528 (PMC10331569; doi:10.15252/emmm.202317528)
Supplement: Supplementary file 2 — Source Data for Figure 1 [file EMMM-15-e17528-s003.zip › Figure 1/1I/README_1I.txt]

Eight independent control sera were compared to two independently taken serum samples from the patient using ELISA. Mean concentration of technical replicates for SFRP1 was plotted: blue row in numerical data file.
